# Supplementary material for: Collagen Type II-Targeting Lentiviral Gene Therapy for Mucopolysaccharidosis IVA
Source: Curr Issues Mol Biol. 2025 Dec 27;48(1):42. doi: 10.3390/cimb48010042 (PMC12839894; doi:10.3390/cimb48010042)
Supplement: Supplementary file 1 [file cimb-48-00042-s001.zip]

Archive with 1 entries (1 files):
- cimb-3968795-supplementary.pdf
